# Supplementary material for: A novel copper-induced cell death-related lncRNA prognostic signature associated with immune infiltration and clinical value in gastric cancer
Source: J Cancer Res Clin Oncol. 2023 Jun 8;149(12):10543–59. doi: 10.1007/s00432-023-04916-7 (PMC10423106; doi:10.1007/s00432-023-04916-7)
Supplement: Supplementary file 3 — Table S1 Primer sequences (XLSX 10 KB) [file 432_2023_4916_MOESM3_ESM.xlsx]

## Sheet: Sheet1
Table S1. Primer sequences
LncRNA	primer type	primer sequence
LINC01537	Forward	CATGGTCTGGGTTCACTCCC
	Reverse	GAGGTGGTACCTGCCTGATG
TMEM75	Forward	CTGCTTGGAGGAAGCTAGGG
	Reverse	TTGACCCAAGGTCACGACTC
AC129926.1	Forward	GAATGATGGTGCCAGTCAAGTC
	Reverse	TCTGTAGTGTGTTTCAGCCACTG
AP002954.1	Forward	GACAACTCCCACTCCACGATG
	Reverse	ATGGCGATGCTTTGGCTCT
AC023511.1	Forward	TCTGGGACTTGCCTCTGGAT
	Reverse	CAATCCGAGCCCAAAATACATC
GAPDH	Forward	CAGGAGGCATTGCTGATGAT
	Reverse	GAAGGCTGGGGCTCATTT
