# Supplementary material for: A novel copper-induced cell death-related lncRNA prognostic signature associated with immune infiltration and clinical value in gastric cancer
Source: J Cancer Res Clin Oncol. 2023 Jun 8;149(12):10543–59. doi: 10.1007/s00432-023-04916-7 (PMC10423106; doi:10.1007/s00432-023-04916-7)
Supplement: Supplementary file 4 — Table S2 Clinical parameters for the training and testing cohorts (XLSX 10 KB) [file 432_2023_4916_MOESM4_ESM.xlsx]

## Sheet: Sheet1
Table S2. Clinical parameters for training and testing cohort
Character	Training dataset n=184	Testing dataset n=184	Entire dataset n=368
Age
≤65	84	79	163
＞65	100	105	205
Gender
Female	74	58	132
Male	110	126	236
Grade
G1-G2	74	67	141
G3-G4	105	113	218
Unknown	5	4	9
TNM stage
I-ii	84	75	159
III-IV	86	100	186
Unknown	14	9	23
Tumour stage
T1-T2	49	44	93
T3-T4	130	137	267
Unknown	5	3	8
