# Supplementary material for: A novel copper-induced cell death-related lncRNA prognostic signature associated with immune infiltration and clinical value in gastric cancer
Source: J Cancer Res Clin Oncol. 2023 Jun 8;149(12):10543–59. doi: 10.1007/s00432-023-04916-7 (PMC10423106; doi:10.1007/s00432-023-04916-7)
Supplement: Supplementary file 5 — Table S3 The correlation of the expression of the CRL signature and the infiltration of immune cells (XLSX 12 KB) [file 432_2023_4916_MOESM5_ESM.xlsx]

## Sheet: Sheet1
Table S3. The correlation of the expression of CRLs signature and the infiltration of immune cells
immune	cor	pvalue
B cell_TIMER	0.10681	0.0408486
T cell CD4+_TIMER	0.198485	0.000129392
T cell CD8+_TIMER	0.146456	0.00493421
Neutrophil_TIMER	0.187854	0.000296029
Macrophage_TIMER	0.29692	6.6279e-09
Myeloid dendritic cell_TIMER	0.254669	7.65932e-07
B cell memory_CIBERSORT	0.117068	0.0249118
T cell CD4+ memory resting_CIBERSORT	-0.108454	0.037828
T cell follicular helper_CIBERSORT	-0.164695	0.00154563
NK cell resting_CIBERSORT	-0.145913	0.00509816
Monocyte_CIBERSORT	0.193301	0.000194789
Macrophage M0_CIBERSORT	-0.157278	0.00251476
Macrophage M2_CIBERSORT	0.200119	0.0001135
Mast cell activated_CIBERSORT	0.192179	0.000212525
Mast cell resting_CIBERSORT	-0.134305	0.0100004
B cell memory_CIBERSORT-ABS	0.126289	0.0154863
T cell CD8+_CIBERSORT-ABS	0.167189	0.0013062
NK cell resting_CIBERSORT-ABS	-0.13267	0.0109537
NK cell activated_CIBERSORT-ABS	0.136845	0.00866493
Monocyte_CIBERSORT-ABS	0.232836	6.56314e-06
Macrophage M2_CIBERSORT-ABS	0.294264	9.15021e-09
Mast cell activated_CIBERSORT-ABS	0.204085	8.22019e-05
B cell_QUANTISEQ	0.142834	0.00612465
Macrophage M2_QUANTISEQ	0.258873	4.94744e-07
Monocyte_QUANTISEQ	0.152693	0.00336341
NK cell_QUANTISEQ	-0.158786	0.00228146
T cell CD4+ (non-regulatory)_QUANTISEQ	0.260012	4.38889e-07
T cell CD8+_QUANTISEQ	0.150822	0.00377882
uncharacterized cell_QUANTISEQ	-0.158756	0.00228604
T cell_MCPCOUNTER	0.116339	0.0258333
T cell CD8+_MCPCOUNTER	0.169621	0.00110606
NK cell_MCPCOUNTER	0.123536	0.0179031
B cell_MCPCOUNTER	0.139974	0.00723989
Monocyte_MCPCOUNTER	0.201434	0.000102052
Macrophage/Monocyte_MCPCOUNTER	0.201434	0.000102052
Myeloid dendritic cell_MCPCOUNTER	0.360711	1.01806e-12
Endothelial cell_MCPCOUNTER	0.25002	1.23083e-06
Cancer associated fibroblast_MCPCOUNTER	0.287496	2.05075e-08
Myeloid dendritic cell activated_XCELL	0.239065	3.62968e-06
T cell CD4+ memory_XCELL	-0.133634	0.0103821
T cell CD4+ naive_XCELL	0.115434	0.0270191
T cell CD8+_XCELL	0.117541	0.024329
Common lymphoid progenitor_XCELL	-0.117748	0.0240778
Myeloid dendritic cell_XCELL	0.245767	1.88447e-06
Endothelial cell_XCELL	0.330368	8.55651e-11
Cancer associated fibroblast_XCELL	0.369456	2.59299e-13
Granulocyte-monocyte progenitor_XCELL	0.122308	0.0190839
Hematopoietic stem cell_XCELL	0.426184	1.25532e-17
Macrophage_XCELL	0.118801	0.0228336
Macrophage M1_XCELL	0.130845	0.0121117
Mast cell_XCELL	-0.16785	0.00124873
Monocyte_XCELL	0.221833	1.79668e-05
NK cell_XCELL	-0.109879	0.0353631
B cell plasma_XCELL	-0.106757	0.0409493
T cell CD4+ Th1_XCELL	-0.179603	0.000546007
T cell CD4+ Th2_XCELL	-0.131313	0.0118047
T cell regulatory (Tregs)_XCELL	-0.119151	0.0224332
immune score_XCELL	0.155222	0.00286777
stroma score_XCELL	0.406159	5.21327e-16
microenvironment score_XCELL	0.314148	7.54756e-10
B cell_EPIC	0.135672	0.00926091
Cancer associated fibroblast_EPIC	0.1457	0.00516393
Endothelial cell_EPIC	0.291097	1.33836e-08
Macrophage_EPIC	0.215277	3.19782e-05
NK cell_EPIC	0.110352	0.0345757
uncharacterized cell_EPIC	-0.243835	2.28074e-06
