# Supplementary material for: A novel copper-induced cell death-related lncRNA prognostic signature associated with immune infiltration and clinical value in gastric cancer
Source: J Cancer Res Clin Oncol. 2023 Jun 8;149(12):10543–59. doi: 10.1007/s00432-023-04916-7 (PMC10423106; doi:10.1007/s00432-023-04916-7)
Supplement: Supplementary file 6 — Table S4 The predictive value of AC023511.1, LINC01537, TMEM75, AC129926.1, and AP002954.1 in gastric cancer (XLSX 10 KB) [file 432_2023_4916_MOESM6_ESM.xlsx]

## Sheet: Sheet1
Table S4. The predictive value of AC023511.1, LINC01537, TMEM75, AC129926.1, and AP002954.1 in gastric cancer
	cutoff	Sens.(95% CI)	Spec.(95% CI)	AUC(95% CI)
AC129926.1	9.41	48.48 ( 36.0 - 61.1)	97.83 (88.5 - 99.9)	0.662 (0.567 - 0.749)
AP002954.1	1.06	68.18 (55.6 - 79.1)	63.04 (47.5 - 76.8)	0.649 (0.553 - 0.736)
AC023511.1	0.91	77.27 (65.3 - 86.7)	56.52 (41.1 - 71.1)	0.701 (0.607 - 0.784)
LINC01537	2.66	43.94 (31.7 - 56.7)	89.13 (76.4 - 96.4)	0.622 (0.525 - 0.711)
TMEM75	7.51	46.97 (34.6 - 59.7)	84.78 (71.1 - 93.7)	0.681 (0.586 - 0.765)
AC129926.1+AP002954+AC023511.1+ LINC01537+TMEM75		86.36 (75.7 - 93.6)	86.96 (73.7 - 95.1)	0.894 (0.822 - 0.944)
